# Supplementary material for: Multi-omic analysis identifies metabolic biomarkers for the early detection of breast cancer and therapeutic response prediction
Source: iScience. 2024 Aug 5;27(9):110682. doi: 10.1016/j.isci.2024.110682 (PMC11381768; doi:10.1016/j.isci.2024.110682)
Supplement: Table S1. Characteristics of five patients with breast cancer used for single cell sequencing and six samples from GSE176078 for validation, related to Figure 2, Figure S3 and STAR Methods [file mmc2.xlsx]

## Sheet: S1
Table S1. Characteristics of five breast cancer patients used for single cell sequencing and six samples from GSE176078 for validation, related to Figure 2, Figure S3 and STAR Methods
Sample ID	Gender	Age	Histology	Grade	ER	PR	HER2	Ki67	subtype	Tumor size (T)	Regional lymph nodes (N)	Distant metastasis (M)	AJCC Stage	Application
b	Female	48	Invasive breast cancer	G2	80%+	5%+	Negtive	10%+	ER+	T1	N2	M0	3	scRNA-Seq
d	Female	58	Invasive breast cancer	G2	90%+	5%-90%+	Negtive	40%+	ER+	T2	N3	M0	3	scRNA-Seq
e	Female	53	Invasive breast cancer	G3	70%+	70%+	Negtive	50%+	ER+	T1	N2	M0	3	scRNA-Seq
f	Female	49	Invasive breast cancer	G2	90%+	90%+	Negtive	20%+	ER+	T2	N2	M0	3	scRNA-Seq
g	Female	55	Invasive breast cancer	G3	90%+	10%+	Positive	40%+	HER2+/ER+	T2	N1	M0	2	scRNA-Seq
4066	Female	41	Invasive ductal carcinoma	G2	70% 3+	0	3+	0.3	HER2+/ER+	T2	N2	Mx	NA	Validation
4461	Female	54	Invasive ductal carcinoma	G2	95% 3+	~5% 3+	2+	0.15	ER+	T3	N1	Mx	NA	Validation
4463	Female	58	Invasive ductal carcinoma	G2	100% 2-3+	80% 2-3+	0	0.5	ER+	T3	N1	Mx	NA	Validation
4535	Female	47	Infiltrating lobular carcinoma	G2	95% 3+	70% 2+	2+	0.1	ER+	T2	N0	M0	2	Validation
3941	Female	50	Invasive ductal carcinoma	G2	90% 3+	90% 3+	2+	0.1	ER+	T1	N1	Mx	NA	Validation
4067	Female	85	Invasive ductal carcinoma	G2	100% 3+	95% 3+	1+	3-4%	ER+	T2	N1	Mx	NA	Validation
ER: estrogen receptor; PR: progesterone receptor; HER2: human epidermal growth factor receptor 2
