# Supplementary material for: Multi-omic analysis identifies metabolic biomarkers for the early detection of breast cancer and therapeutic response prediction
Source: iScience. 2024 Aug 5;27(9):110682. doi: 10.1016/j.isci.2024.110682 (PMC11381768; doi:10.1016/j.isci.2024.110682)
Supplement: Table S2. Table S2. Characteristics of nineteen breast cancer samples of the open-source scRNA-seq dataset, related to Figure 2, Figure S4-S5 and STAR Methods [file mmc3.xlsx]

## Sheet: S2
Table S2. Characteristics of nineteen breast cancer samples of the open-source scRNA-seq dataset, related to Figure 2, Figure S4-S5 and STAR Methods
Case ID	Gender	Age	Grade	Cancer Type	ER	PR	HER2 IHC	HER2 ISH (ratio)	Ki67	Subtype by IHC	Group	Notable Pathological features	Stage
3586	Female	43	3	Infiltrating ductal carcinoma	100% 2-3+	100% 2-3+	3+	Amplified (6.8)	30-50%	HER2+/ER+	HER2+	Multifocal tumour with associatied high grade DCIS and extensive LVI	pT(m)2, N2a
3838	Female	49	3	Infiltrating ductal carcinoma	0	0	3+	Amplified (8.91)	0.6	HER2+	HER2+	Associated high grade DCIS.	pT2, N1a
3921	Female	60	3	Infiltrating ductal carcinoma	0	0	3+	Amplified (10.46)	>50%	HER2+	HER2+	Associated high grade DCIS and focal LVI	pT2, N2a (Stage IIIA)
3941	Female	50	2	Infiltrating ductal carcinoma	90% 3+	90% 3+	2+	Non-Amplified	0.1	ER+	HR+/HER2-	Multifocal tumour with associated high grade DCIS	pT1c, N1a, Mx
3946	Female	52	3	Infiltrating ductal carcinoma	0	0	0	Non-Amplified	0.6	TNBC	TNBC	Basal phenotype. Reactive lymphoid inflitrate with germinal centres.	pT2, N0, Mx
3948	Female	82	3	Infiltrating ductal carcinoma	90% 2-3+	80% 2+	0	Non-Amplified	~10%	ER+	HR+/HER2-	Associated LCIS, with LVI and perineural invasion	pT2, N2a
4040	Female	57	3	Infiltrating ductal carcinoma	95% 3+	95% 2-3+	0	Non-Amplified	>50%	ER+	HR+/HER2-	Associated high grade DCIS.	pT2, N0
4067	Female	85	2	Infiltrating ductal carcinoma	100% 3+	95% 3+	1+	Non-Amplified	3-4%	ER+	HR+/HER2-	Associated low grade DCIS and focal perineural invasion.	pT2, N1(sn), Mx
4290	Female	88	2	Infiltrating ductal carcinoma	90% 3+	30% 2+	1+	Non-Amplified	0.1	ER+	HR+/HER2-	Locally advanced, skin and chest wall muscle involvement.	pT4b, Nx
4404-1	Female	35	3	Infiltrating ductal carcinoma	0	0	0	Non-Amplified	0.7	TNBC	TNBC	Associated high grade DCIS and focal LVI.	pT2, N1a, Mx
4461	Female	54	2	Infiltrating ductal carcinoma	95% 3+	~5% 3+	2+	Non-Amplified	0.15	ER+	HR+/HER2-	Associated intermediate to high grade DCIS, LVI and perineural invasion.	pT3, N1a, Mx
4463	Female	58	2	Infiltrating ductal carcinoma	100% 2-3+	80% 2-3+	0	Non-Amplified	0.5	ER+	HR+/HER2-	IDC with areas of lobular -like growth pattern, but is E-cadherin positive. Associated low through high grade DCIS and LVI.	pT3, N1, Mx
4465	Female	54	3	Infiltrating ductal carcinoma	0	0	0	Non-Amplified	0.7	TNBC	TNBC	Basal phenotype - patchy CK5/6 and p63 positivity. Associated high grade DCIS at periphery of tumour mass.	PT2, N0(sn) Mx
4495	Female	63	3	Infiltrating ductal carcinoma	0	0	0	Non-Amplified	0.8	TNBC	TNBC	Medullary features	pT1c, pN0
4497-1	Female	49	3	Infiltrating ductal carcinoma	0	0	0	Non-Amplified	0.4	TNBC	TNBC	Highly atypical cells with circumscribed periphery, associated high grade DCIS and LVI. Accompanying lymphoid stroma.	pT2, N1a, Mx
4499-1	Female	47	3	Infiltrating ductal carcinoma	0	0	0	Non-Amplified	60-70%	TNBC	TNBC	BRCA2 mutation	——
4515	Female	67	3	Infiltrating ductal carcinoma	0	0	0	Non-Amplified	0.6	TNBC	TNBC	Basal phenotype: CK5/6+ focal 40%, CK14+ focal 30%. Associated high grade DCIS and patchy lymphoid infiltrate.	PpT1c, pN1, Mi, Stage IIA
4517-1	Female	58	3	Infiltrating ductal carcinoma	0	0	3+	Amplified	0.8	HER2+	HER2+	——	——
4530	Female	42	2	Infiltrating ductal carcinoma	95% 2+	95% 3+	1+	Non-Amplified	0.05	ER+	HR+/HER2-	Multifocal tumour with associated high grade DCIS and LVI.	pT3, pN3, pMx, Stage IIIA
