# Supplementary material for: Multi-omic analysis identifies metabolic biomarkers for the early detection of breast cancer and therapeutic response prediction
Source: iScience. 2024 Aug 5;27(9):110682. doi: 10.1016/j.isci.2024.110682 (PMC11381768; doi:10.1016/j.isci.2024.110682)
Supplement: Table S4. Sample source and characteristics of the subjects in each cohort, related to Figure S1, Figure 5 and STAR Methods [file mmc4.xlsx]

## Sheet: S4
Table S4. Sample source and characteristics of the subjects in each cohort, related to Figure S1, Figure 5 and STAR Methods
Variable		Exploratory study		Validation study						p value2
		Exploratory cohort		Training cohort		Test cohort		Independent validation cohort
		Breast Cancer (n=200)	Control (n=100)	Breast Cancer (n=283)	Control (n=140)	Breast Cancer (n=150)	Control (n=126)	Breast Cancer (n=70)	Control (n=42)
Sample source		Peking University People's Hospital	Peking University People's Hospital	Peking University People's Hospital	PKUCare Health Management Center	Peking University People's Hospital	PKUCare Health Management Center	Peking University Shenzhen Hospital	PKUCare Health Management Center
Age (years)	Mean (SD)	53.40 (12.39)	52.55 (14.03)	51.18 (11.78)	49.89 (9.05)	54.46 (12.71)	52.35 (12.32)	50.80 (13.26)	50.67 (12.49)
	p value1	0.593		0.28		0.165		0.958
Tumor size (T)	Tis	90 (45.0%)		48 (16.9%)		67 (44.6%)		25 (50.0%)
	T1	46 (23.0%)		42 (14.8%)		45 (30.0%)		28 (40.0%)
	T2	43 (21.5%)		154 (54.4%)		28 (18.6%)		14 (20.0%)
	T3	13 (6.5%)		24 (8.4%)		6 (4.0%)		2 (2.9%)
	T4	8 (4.0%)		15 (5.3%)		4 (2.6%)		1 (1.4%)
Regional lymph nodes (N)	N0	128 (64.0%)		113 (39.9%)		110 (73.3%)		54 (77.1%)
	N1	46 (23.0%)		119 (42.0%)		25 (16.6%)		8 (11.4%)
	N2	12 (6.0%)		35 (12.3%)		8 (5.3%)		6 (8.6%)
	N3	14 (7.0%)		16 (5.6%)		7 (4.6%)		2 (2.9%)
Distant metastasis (M)	Yes	10 (5.0%)		18 (6.4%)		4 (2.6%)		0
	No	190 (95.0%)		265 (93.6%)		146 (97.4%)		70 (100%)
AJCC stage	Stage 0	90 (45.0%)		47 (16.6%）		67 (44.6%)		24 (34.3%)		p ＜ 0.05
	Stage I	23 (11.5%)		3 (1.0%)		26 (17.3%)		19 (27.1%)
	Stage II	47 (23.5%)		153 (54.0%)		37 (24.6%)		20 (28.6%)
	Stage III	30 (15.0%)		61 (21.5%)		16 (10.6%)		7 (10.0%)
	Stage IV	10 (5.0%)		19 (6.7%)		4 (2.6%)		0
ER status	Positive	48 (24.0%)		112 (39.6%)		25 (16.7%)		35 (50.0%)
	Negative	62 (31.0%)		124 (43.8%)		58 (38.6%)		11 (15.7%)
	NA	90 (45.0%)		47 (16.6%)		67 (44.7%)		24 (34.3%)
PR status	Positive	41 (20.5%)		98 (34.6%)		21 (14.0%)		30 (42.9%)
	Negative	69 (34.5%)		138 (48.7%)		62 (41.3%)		16 (22.8%)
	NA	90 (45.0%)		47 (16.6%)		67 (44.7%)		24 (34.3%)
HER2 status	Positive	30 (15.0%)		126 (44.5%)		11 (7.3%)		16 (22.8%)
	Negative	80 (40.0%)		110 (38.9%)		72 (48.0%)		30 (42.9%)
	NA	90 (45.0%)		47 (16.6%)		67 (44.7%)		24 (34.3%)
Triple negative	Yes	47 (23.5%)		55 (19.4%)		53 (35.3%)		6 (8.6%)
	No	63 (31.5%)		181 (64.0%)		30 (20.0%)		40 (57.1%)
	NA	90 (45.0%)		47 (16.6%)		67 (44.7%)		24 (34.3%)
Molecular subtype	TNBC	47 (23.5%)		55 (19.4%)		53 (35.3%)		6 (8.6%)		p ＜ 0.05
	HR+/HER2-	34 (17.0%)		55 (19.4%)		19 (12.7%)		24 (34.3%)
	HER2+	29 (14.4%)		126 (44.5%)		11 (7.3%)		16 (22.8%)
	NA	90 (45.0%)		47 (16.6%)		67 (44.7%)		24 (34.3%)
1Student's t-test
2Chi-square test
