# Supplementary material for: Multi-omic analysis identifies metabolic biomarkers for the early detection of breast cancer and therapeutic response prediction
Source: iScience. 2024 Aug 5;27(9):110682. doi: 10.1016/j.isci.2024.110682 (PMC11381768; doi:10.1016/j.isci.2024.110682)
Supplement: Table S10. Table S10. Detailed information of the four standard curves, related to Figure S10 and STAR Methods [file mmc5.xlsx]

## Sheet: S10
Table S10: Detailed information of the four standard curves, related to Figure S10 and STAR Methods
Detailed information of the standard curve for inosine
Sample Name	Component Name	IS Name	Area	Area Ratio	Actual Concentration (μg/ml)	Calculated Concentration (ug/ml)	Signal / Noise	Accuracy
STD-1	Inosine	Inosine-13C5	111500	0.215	0.002	0.001801	232	90.05
STD-2	Inosine	Inosine-13C5	169000	0.2917	0.004	0.004534	320.2	113.35
STD-3	Inosine	Inosine-13C5	182800	0.336	0.006	0.006111	314.8	101.85
STD-4	Inosine	Inosine-13C5	219000	0.4035	0.008	0.008513	381	106.42
STD-5	Inosine	Inosine-13C5	237300	0.4614	0.01	0.01058	421	105.76
STD-6	Inosine	Inosine-13C5	437800	0.7559	0.02	0.02107	747	105.33
STD-7	Inosine	Inosine-13C5	643000	1.225	0.04	0.03777	1266.8	94.43
STD-8	Inosine	Inosine-13C5	939400	1.782	0.06	0.0576	1719	96
STD-9	Inosine	Inosine-13C5	1189000	2.371	0.08	0.07858	2110.2	98.22
STD-10	Inosine	Inosine-13C5	1525000	2.881	0.1	0.09674	2488	96.74
STD-11	Inosine	Inosine-13C5	1806000	3.413	0.12	0.1157	3007	96.41
STD-12	Inosine	Inosine-13C5	2304000	4.296	0.15	0.1471	3790	98.09
STD-13	Inosine	Inosine-13C5	2703000	5.085	0.18	0.1752	4538	97.35
Detailed information of the standard curve for uridine
Sample Name	Component Name	IS Name	Area	Area Ratio	Actual Concentration (μg/ml)	Calculated Concentration (ug/ml)	Signal / Noise	Accuracy
STD-1	Uridine	Uridine-13C5	385600	0.07276	0.08	0.0804	386.4	100.5
STD-2	Uridine	Uridine-13C5	809900	0.1402	0.16	0.1586	770.7	99.13
STD-3	Uridine	Uridine-13C5	1260000	0.209	0.24	0.2384	1218.6	99.34
STD-4	Uridine	Uridine-13C5	1743000	0.2795	0.32	0.3202	1814	100.06
STD-5	Uridine	Uridine-13C5	1990000	0.3516	0.4	0.4037	1759.8	100.92
STD-6	Uridine	Uridine-13C5	4265000	0.6814	0.8	0.7861	3622.8	98.27
STD-7	Uridine	Uridine-13C5	7411000	1.391	1.6	1.609	6483.5	100.57
STD-8	Uridine	Uridine-13C5	10780000	2.111	2.4	2.444	8998.4	101.84
STD-9	Uridine	Uridine-13C5	13780000	2.877	3.2	3.332	10802.9	104.14
STD-10	Uridine	Uridine-13C5	16920000	3.399	4	3.937	12795.7	98.44
STD-11	Uridine	Uridine-13C5	20160000	4.218	4.8	4.887	15950.7	101.82
STD-12	Uridine	Uridine-13C5	25640000	5.043	6	5.844	19354.5	97.4
STD-13	Uridine	Uridine-13C5	30910000	6.063	7.2	7.026	22478.1	97.59
Detailed information of the standard curve for phenylalanine
Sample Name	Component Name	IS Name	Area	Area Ratio	Actual Concentration (μg/ml)	Calculated Concentration (ug/ml)	Signal / Noise	Accuracy
STD-1	Phenylalanine	Phenylalanine-d8	443000	0.2566	0.2	0.1973	642.8	98.66
STD-2	Phenylalanine	Phenylalanine-d8	959000	0.5078	0.4	0.4085	1421.1	102.11
STD-3	Phenylalanine	Phenylalanine-d8	1414000	0.7411	0.6	0.6045	2020	100.75
STD-4	Phenylalanine	Phenylalanine-d8	1898000	0.9481	0.8	0.7784	2657	97.3
STD-5	Phenylalanine	Phenylalanine-d8	2253000	1.251	1	1.033	3339.1	103.31
STD-6	Phenylalanine	Phenylalanine-d8	5101000	2.393	2	1.993	5204.4	99.63
STD-7	Phenylalanine	Phenylalanine-d8	10040000	4.817	4	4.03	7757	100.74
STD-8	Phenylalanine	Phenylalanine-d8	14880000	7.192	6	6.026	9607.5	100.43
STD-9	Phenylalanine	Phenylalanine-d8	19130000	9.972	8	8.362	12886.7	104.53
STD-10	Phenylalanine	Phenylalanine-d8	26690000	11.99	10	10.05	15080	100.54
STD-11	Phenylalanine	Phenylalanine-d8	31620000	14.33	12	12.02	14976	100.17
STD-12	Phenylalanine	Phenylalanine-d8	40080000	17.5	15	14.69	16859.3	97.93
STD-13	Phenylalanine	Phenylalanine-d8	47710000	20.13	18	16.9	18785.9	93.89
Detailed information of the standard curve for threonine
Sample Name	Component Name	IS Name	Area	Area Ratio	Actual Concentration (μg/ml)	Calculated Concentration (ug/ml)	Signal / Noise	Accuracy
STD-1	Threonine	Threonine-15N	76590	0.102	0.2	0.1788	92.7	89.41
STD-2	Threonine	Threonine-15N	159700	0.1926	0.4	0.4422	188	110.54
STD-3	Threonine	Threonine-15N	219400	0.2616	0.6	0.6427	240.8	107.12
STD-4	Threonine	Threonine-15N	277700	0.3334	0.8	0.8517	314.9	106.47
STD-5	Threonine	Threonine-15N	321100	0.3934	1	1.026	387	102.6
STD-6	Threonine	Threonine-15N	713500	0.7859	2	2.168	778.8	108.38
STD-7	Threonine	Threonine-15N	1352000	1.507	4	4.265	1234.8	106.62
STD-8	Threonine	Threonine-15N	1955000	2.151	6	6.136	2330.9	102.27
STD-9	Threonine	Threonine-15N	2646000	2.88	8	8.255	2910.9	103.19
STD-10	Threonine	Threonine-15N	3423000	3.282	10	9.426	3846.9	94.26
STD-11	Threonine	Threonine-15N	4197000	3.918	12	11.27	4936	93.95
STD-12	Threonine	Threonine-15N	5268000	4.646	15	13.39	4310.9	89.28
STD-13	Threonine	Threonine-15N	6399000	5.359	18	15.47	5282	85.92
